# Supplementary material for: Functional annotation and comparative genomics analysis of Balamuthia mandrillaris reveals potential virulence-related genes
Source: Sci Rep. 2023 Aug 31;13:14318. doi: 10.1038/s41598-023-41657-6 (PMC10471605; doi:10.1038/s41598-023-41657-6)
Supplement: Supplementary file 1 — Supplementary Table S1. [file 41598_2023_41657_MOESM1_ESM.xlsx]

## Sheet: Hoja1
Table S1. homologous genes of Balamutia mandrillaris.
Strain	Functional description in core genome of Balamuthia mandrillaris	Description in blast	Homology with microorganism	Query value	E-value	Indentity	Sequences
2046	Myosin II light chain 1	Myosin II light chain 1	Acanthamoeba castellanii	0.98	8e-64	0.6284	MEFLSQEEIAKYQGVFDLLDKDKKGALDEEAIKAGMIALRLHPKDAEVRQMIKEADTSKTGRIDFTAFVNCLAGRMAKLDSEEDIIKAFNTFDRQDLGEIPSEELRKHLTTLGSKLSEKEIREVLKFGADEEGNFNYEKFTAVMLGKQTV
ITSON01	Myosin II light chain 1	Myosin II light chain 1	Acanthamoeba castellanii	0.98	8e-64	0.6284	MEFLSQEEIAKYQGVFDLLDKDKKGALDEEAIKAGMIALRLHPKDAEVRQMIKEADTSKTGRIDFTAFVNCLAGRMAKLDSEEDIIKAFNTFDRQDLGEIPSEELRKHLTTLGSKLSEKEIREVLKFGADEEGNFNYEKFTAVMLGKQTV
V039	Myosin II light chain 1	Myosin II light chain 1	Acanthamoeba castellanii	0.98	8e-64	0.6284	MEFLSQEEIAKYQGVFDLLDKDKKGALDEEAIKAGMIALRLHPKDAEVRQMIKEADTSKTGRIDFTAFVNCLAGRMAKLDSEEDIIKAFNTFDRQDLGEIPSEELRKHLTTLGSKLSEKEIREVLKFGADEEGNFNYEKFTAVMLGKQTV
2046	Filamin B, beta (actin binding protein 278)	Filamin repeat domain containing protein	Acanthamoeba castellanii str. Neff	0.29	5e-39	0.2739	MGTFVNEEAQSITLCNNFCADLYDSCQSATFLPNPNNDTVGSLFNTPEEFCATLVVGGYETVVLSGEEEGEEGSFCFRGREGESVAANVEYSGRGAFRGFSGLEYCLTVQTRDVFDNDRLLGGDEITLEGRTTEEEEEPSQLVFGEVVDNGNGHYDVCYRSSAPGVYTIEASVNGEVGPSIAVELAEGTFCPIQEPKAVEQGQEVYYPNRDEDLTLCKDFSETSCCNREDTEAIEEYMTSVAEPLFEGFPECLANLELMICGLTCDPRQSIYVTQTANATSEGDLIFHMCSDFCDAFFESCKDAEIQPGFTVGDSFDGVAESFCIATSPTFLPSPVTFVVEEDSLCWRGLPNDVSACDSYVYGEGSQSAVAGEDASMFIQAVDRFGELRTSSNRAYTWE…
ITSON01	Filamin B, beta (actin binding protein 278)	Filamin repeat domain containing protein	Acanthamoeba castellanii str. Neff	0.42	1e-37	0.264	MGTFVNEEVQSITLCNNFCADLYDSCQSATFLPNPNNDTVGSLFNTPEEFCATLVVGGYETVVLSGEEEGEEGSFCFRGREGESVAANVEYSGRGAFRGFSGLEYCLTVQTRDVFDNDRLLGGDEITLEGRTTEEEGEPSQLVFGEVVDNGNGHYDVCYRSSAPGVYTIEASVNGKVGPSIAVELAEGTFCPIQEPRAVEQGQEVYYPNRDEDLTLCKDFSETSCCSREDTEAIEEYMTSVAEPLFEGFPECLANLELMICGLTCDPRQSIYVTQTANATSEGDLIFHMCSDFCDAFFESCKDAEIQPGFTVGDSFDGVAESFCIATSPTFLPSPVTFVVEEDSLCWRGLPNDVSACDSYVYGEGSQSAVAGEDAAMFIQAVDRFGELRTSSHRAYTWE…
V039	Filamin B, beta (actin binding protein 278)	Filamin repeat domain containing protein	Acanthamoeba castellanii str. Neff	0.29	2e-38	0.2644	MGTFVNEEVQSITLCNNFCADLYDSCQSATFLPNPNNDTVGSLFNTPEEFCATLVVGGYETVVLSGEEEGGEGSFCFRGREGESVAANVQYSGRGAFRGFSGLEYCLTVQTRDVFDNDRLLGGDEITLEGRTTEEEGEPSQLVFGEVVDNGNGHYDVCYRSSAPGVYTIEASVNGEVGPSIAVELAEGTFCPIQEPRAVEQGQEVYYPNRDEDLTLCKDFSETSCCSREDTEAIEEYMTSVAEPLFEGFPECLANLELMICGLTCDPRQSIYVTQTANATSEGDLIFHMCSDFCDAFFESCKDAEIQPGFTVGDSFDGVAESFCIATSPTFLPSPVTFVVEEDSLCWRGLPNDVSACDSYVYGEGSQSAVAGEDAAMFIQAVDRFGELRTSSHRAYTWE…
2046	Myosin-1	Myosin-IA	Acanthamoeba castellanii	0.84	0	0.7296	MERPRKAEWVNVMKQEGLDDMTLLSKINNDEIAANLKLRYEKDIIYTTIGQVLISVNPYKSLPIYSDGVLNDYIGKSRLELPPHIFSIGEAAYRAMKNDKENQCVIISGESGAGKTEAAKKIMLYISHVSSNKGDVEKVKNIIMETNPLLEAFGNAKTLRNDNSSRFGKYFEIQFNNEGDPVGGIITNFLLEKSRVVDQLKGERNFHIFYQFCKGATAEMRNEYGIHSPDAFQYLMQGNTVDVATIDDIQEWNDTLNAMRVCGITEQEKRDLFKALAAILWLGNIDFHEQGDKSSPKDPDVLNFVASLLGVPPSFLSNALTIRQMQTQHGRKAGTNYAVPLNRMQALTSRDAVAKALYDRIFDWLIAKVNKALTTGNSAVSIGVLDIYGFEVFQKNGFE…
ITSON01	Myosin-1	Myosin-IA	Acanthamoeba castellanii	0.83	0	0.7289	MERPRKAEWVNVMKQEGLDDMTLLSKINNDEIAANLKLRYEKDIIYTTIGQVLISVNPYKSLPIYSDGVLNDYIGKSRLELPPHIFSIGEAAYRAMKNDKENQCVIISGESGAGKTEAAKKIMLYISHVSSNKGDVEKVKNIIMETNPLLEAFGNAKTLRNDNSSRFGKYFEIQFNNEGDPVGGIITNFLLEKSRVVDQLKGERNFHIFYQFCKGATAEMRNEYGIHSPDAFQYLMQGNTVDVATIDDIQEWNDTLNAMRVCGITEQEKRDLFKALAAILWLGNIDFHEQGDKSSPKDPDVLNFVASLLGVPPSFLSNALTIRQMQTQHGRKAGTNYAVPLNRMQALTSRDAVAKALYDRIFDWLIAKVNKALTTGNSAVSIGVLDIYGFEVFQKNGFE…
V039	Myosin-1	Myosin-IA	Acanthamoeba castellanii	0.84	0	0.7289	MERPRKAEWVNVMKQEGLDDMTLLSKINNDEIAANLKLRYEKDIIYTTIGQVLISVNPYKSLPIYSDGVLNDYIGKSRLELPPHIFSIGEAAYRAMKNDKENQCVIISGESGAGKTEAAKKIMLYISHVSSNKGDVEKVKNIIMETNPLLEAFGNAKTLRNDNSSRFGKYFEIQFNTEGDPVGGIITNFLLEKSRVVDQLKGERNFHIFYQFCKGATAEMRNEYGIHSPDAFQYLMQGNTVDVATIDDIQEWNDTLNAMRVCGITEQEKRDLFKALAAILWLGNIDFHEQGDKSSPKDPDVLNFVASLLGVPPSFLSNALTIRQMQTQHGRKAGTNYAVPLNRMQALTSRDAVAKALYDRIFDWLIAKVNKALTTGNSAVSIGVLDIYGFEVFQKNGFE…
2046	class II myosin	variant sh3 domain containing protein	Acanthamoeba castellanii str. Neff	0.27	3e-16	0.5692	MFKTLKKKKRKDRPLPHSSSASSGLRAGGGGHHTASTYYAPLPASQQQQQHSGAALPVPCAIEEEGELILEEGLRAIALYDHEAAQEDEIPLRQGQVVLVFERDPSGWWTGESEGHYGLFPGSYVELIDQPEDGSEEGEEEGGTPPEWKDKYEQEQRKVQELQRQKQEQEARIKQLEQELSELKRGLERRVEQLEGDLSRAKAQLGAEMGEALSSVKTALEAKLEAALQTSATS
ITSON01	class II myosin	variant sh3 domain containing protein	Acanthamoeba castellanii str. Neff	0.27	2e-16	0.5692	MFKTLKKKKRKDRPLPHSSSSSSGLRAGGGGHHTASTYYAPLPASQQQQQHSGAALPVPCAIEEEGELILEEGLRAIALYDHEAAQEDEIPLRQGQVVLVFERDPSGWWTGESEGNYGLFPGSYVELIDQPEDGSEEGEEEGGTPPEWKDRYEQEQRKVQELQRQKQEQEARIKQLELELSELRRGLERRVEQLEGDLSRAKAQLGAEMGEALSSVKTVLEAKLEAALQTSATS
V039	class II myosin	variant sh3 domain containing protein	Acanthamoeba castellanii str. Neff	0.27	2e-16	0.5692	MFKTLKKKKRKDRPLPHSSSSSSGLRAGGGGHHTASTYYAPLPASQQQQQHSGAALPVPCAIEEGELILEEGLRAIALYDHEAAQEDEIPLRQGQVVLVFERDPSGWWTGESEGNYGLFPGSYVELIDQPEDGSEEGEEEGGTPPEWKDRYEQEQRKVQELQRQKQEQEARIKQLELELSELRRGLERRVEQLEGDLSRAKAQLGAEMGEALSSVKTALEAKLEAALQTSATS
2046	Heat-shock protein Hsp20	heat shock protein 20	Acanthamoeba healyi	0.52	5e-27	0.514	MALWGGNYMTPDWDTDFDIGDELFGFGGGWDWDWDRGYGGDRRYKRGRGGRGGGRRGRGWGGGGGAGAGGGAGDLALIEAPRMLRDLGNVSRGFRPFSDVRETDDAIILHAELPGVKKEDIQVGVEGDQLVVRGEKKHEYKDEGDKFHRMERSYGSFTRRMALPTGVDPNAVSANFRNGVLEVNIPKPALTGAQQAKKIDIK
ITSON01	Heat-shock protein Hsp20	heat shock protein 20	Acanthamoeba healyi	0.53	5e-27	0.514	MALWGGNYMTPDWDTDFDIGDELFGGGWDWDWDRGYGGDRRYKRGRGGRGGGRRGRGWGGGGGAGAGGGAGDLALIEAPRMLRDLGNVSRGFRPFSDVRETDDAIILHAELPGVKKEDIQVGVEGDQLVVRGEKKHEYKDEGDKFHRMERSYGSFTRRMALPTGVDPNAVSANFRNGVLEVNIPKPALTGAQQAKKIDIK
V039	Heat-shock protein Hsp20	heat shock protein 20	Acanthamoeba healyi	0.52	6e-27	0.514	MALWGGNYMTPDWDTDFDIGDELFGFGGGWDWDWDRGYGGDRRYKRGRGGRGGGRRGRGWGGGGGVGAGGGAGDLALIETPRMLRDLGNVSRGFRPFSDVRETDDAIILHAELPGVKKEDIQVGVEGDQLVVRGEKKHEYKDEGDKFHRMERSYGSFTRRMALPTGVDPNAVSANFRNGVLEVNIPKPALTGAQQAKKIDIK
2046	Superoxide dismutase	manganese and iron superoxide dismutase	Acanthamoeba castellanii str. Neff	0.92	4e-109	0.6742	MFSTGLRTVARPAASSLLLRPLGNRASASALLMSSSSRRSLFTLEEPPYLQSGLGSAISAKQLDFHFNKHHKTYLNKTNEAVQGTPDEYRSLEDVILSAKASGNAGLFNNSAQLWNHSFFWKCMAEPGKTGEMSNELQQRLKDAFGSVEEFKKKFTQAATTNFGSGWTWLVDVNGKLEIMNTSNAESPVVMRVKPLLTLDVWEHAYYIDHQNRRPDYITKWWDVVNWNFVNAQLAK
ITSON01	Superoxide dismutase	manganese and iron superoxide dismutase	Acanthamoeba castellanii str. Neff	0.92	3e-109	0.6742	MFSTGLRTVARPAASSLLLRPLGNRASASALLMSSSSRRSLFTLEEPPYLQSGLGSAISAKQLDFHFNKHHKTYLNKTNEAVQGTPDEYRSLEDVILSAKASGNAGLFNNSAQLWNHSFFWKCMAEPGKTGEMSNELQQRLKDAFGSVEEFKKKFTQAATTNFGSGWTWLVDVNGKLEIMNTSNAESPVVMRVKPLLTLDVWEHAYYIDHQNRRPDYITKWWDVVNWNFVNAQLSK
V039	Superoxide dismutase	manganese and iron superoxide dismutase	Acanthamoeba castellanii str. Neff	0.92	4e-109	0.6742	MFSTGLRTVARPAASSLLLRPLGNRASASALLMSSSSRRSLFTLEEPPYLQSGLGSAISAKQLDFHFNKHHKTYLNKTNEAVQGTPDEYRSLEDVILSAKASGNAGLFNNSAQLWNHSFFWKCMAEPGKTGEMSNELQQRLKDAFGSVEEFKKKFTQAATTNFGSGWTWLVDVNGKLEIMNTSNAESPVVMRVKPLLTLDVWEHAYYIDHQNRRPDYITKWWDVVNWNFVNAQLAK
2046	Superoxide dismutase, variant 2	manganese and iron superoxide dismutase	Acanthamoeba castellanii str. Neff	0.75	6e-39	0.4841	MIVTRSYSLSAPSFLLASASSPVSVLLIETALRLGTQYEALNLEDLIHASHKKIGQANIHNIACELWNHNFFWKCMTPEGTSEEDAGTAFLERADLHFGGIQRLKDKFSQHAMAHFGSGWTWLVDRDGHLEILNTSNAGTILTHSDCLPLLALDVWEHAYHHDFGNRKEDYIKEWWRVVDWAFVGTQLEQADKRLSWKQRSFSQDSS
ITSON01	Superoxide dismutase, variant 2	manganese and iron superoxide dismutase	Acanthamoeba castellanii str. Neff	0.75	6e-39	0.4841	MIVTRSYSLSAPSFLLASASSPVSVLLIETALRLGTQYEALNLEDLIHASHKKIGQANIHNIACELWNHNFFWKCMTPEGTSEEDAGTAFLERADLHFGGIQRLKDKFSQHAMAHFGSGWTWLVDRDGHLEILNTSNAGTILTHSDCLPLLALDVWEHAYHHDFGNRKEDYIKEWWRVVDWAFVGTQLEQADKRLSWKQRSFSQDSS
V039	Superoxide dismutase, variant 2	manganese and iron superoxide dismutase	Acanthamoeba castellanii str. Neff	0.75	6e-39	0.4841	MIVTRSYSLSAPSFLLASASSPVSVLLIETALRLGTQYEALNLEDLIHASHKKIGQANIHNIACELWNHNFFWKCMTPEGTSEEDAGTAFLERADLHFGGIQRLKDKFSQHAMAHFGSGWTWLVDRDGHLEILNTSNAGTILTHSDCLPLLALDVWEHAYHHDFGNRKEDYIKEWWRVVDWAFVGTQLEQADKRLSWKQRSFSQDSS
2046	Sterol 14-demethylase	sterol 14-alpha-demethylase	Acanthamoeba castellanii	0.89	0	0.7271	MNHTTGQLQESLLGGLPPLQVALLSALLLLTAFFLFRRFKNTSQKLPPIVSGWIPFVGVGLNFASGPLQYATKVYKQKGEIFTLKLFGKRLTFLVGPEAHVPFFAKNDKELSQDEPYQFSVPIFGPNVVYGADLWHRNQQLKFIAASLSSKALMSYVPMIVKEAEDYFAQWGQQGTVDIRHALSELIILTASRCLMGREIRENLFTQVAKLYQDLDEGLTPLSFFFPHLPIPAHKRRDKARLEMVELFSKIIEQRRAQPDIKHDDVLQVFMDARYPKTGAMLTEVEITGMMIALLFAGQHTSSVTGSWTGLLLLEKENKKKFLPGVMQEQEDIIHELGPEITYEALSKMDRLHRCVKEALRMYPPLIFLMRQVVRPFDYKGYTVPEGDILFVSPALSMR…
ITSON01	Sterol 14-demethylase	sterol 14-alpha-demethylase	Acanthamoeba castellanii	0.89	0	0.7235	MREGMNYTTSLLQESLLEEGGLFLLQAALLSILLLLTACFLFRRFKNANQKLPPIVSGWIPFVGVGLNFASGPLQYATKVYKQKGEIFTLKLFGKRLTFLVGPEAHVPFFAKNDKELSQDEPYQFSVPIFGPNVVYGADLWHRNQQLKFIAASLSSKALMSYVPMIVKEAEDYFAQWGQQGTVDIRHALSELIILTASRCLMGREIRENLFTQVAKLYQDLDEGLTPLSFFFPHLPIPAHKRRDKARLEMVELFSKIIEQRRAQPDVKHDDVLQVFMDARYPKTGAMLTEVEITGMMIALLFAGQHTSSVTGSWTGLLLLEKENKKKFLQGVMQEQEDIIHELGPEITYEALSKMDRLHRCVKEALRMYPPLIFLMRQVVRPFDYKGYTVPEGDILFVS…
V039	Sterol 14-demethylase	sterol 14-alpha-demethylase	Acanthamoeba castellanii	0.89	0	0.7248	MNHTTGQLQESLLGGLPPLQVALLSALLLLTAFFLFRRFKNTSQKLPPIVSGWIPFVGVGLNFASGPLQYATKVYKQKGEIFTLKLFGKRLTFLVGPEAHVPFFAKNDKELSQDEPYQFSVPIFGPNVVYGADLWHRNQQLKFIAASLSSKALMSYVPMIVKEAEDYFAQWGQQGTVDIRHALSELIILTASRCLMGREIRENLFTQVAKLYQDLDEGLTPLSFFFPHLPIPAHKRRDKARLEMVELFSKIIEQRRAQPDVKHDDVLQVFMDARYPKTGAMLTEVEITGMMIALLFAGQHTSSVTGSWTGLLLLEKENKKKFLPGVMQEQEDIIHKLGPEITYEALSKMDRLHRCVKEALRMYPPLIFLMRQVVRPFDYKGYTVPEGDILFVSPALSMQ…
2046	Thymus-specific serine protease	serine carboxypeptidase	Acanthamoeba castellanii str. Neff	0.91	0	0.629	MKAVLLAAVALWVVVQLCGATFFRTDLQLQKQFLQNKPTHAAKELWYTQKLDHFNKQDRRTWQQRYFVNESFWNADLPGPIFLQIGGEAPISGADASLLQMANYGRRHGALLVALEHRFYGQSQPLPSTETANLVYLSSQQALADAAEFILWLKQQYNAVDSPVITFGCSYPGNLAAWFRLKYPHITLASVASSAPVLATLDFFQYLDVVEQSLNYFTGIQCEENIQKATQTIQKMLQSASGQSQLQKLFNTCTVPRVQEDISTFMSNLMGNWMGTVQYNDEGGNPVDITYLCNILNSGSSKNDPVVAYANISNMFLKAEGQSCMDISYKTQVAMLSNTTPAAEDNMRPWVYQTCTEFGYFQTTDSDAQPFGNLVPLSYSIELCEDAFGISNFTPDING…
ITSON01	Thymus-specific serine protease	serine carboxypeptidase	Acanthamoeba castellanii str. Neff	0.91	0	0.629	MKAVLLAAVALWVVVQLCGATFFRTDLQLQKQFLQNKPTHAAKELWYTQKLDHFNKQDRRTWQQRYFVNESFWNADLPGPIFLQIGGEAPISGADASLLQMANYGRRHGALLVALEHRFYGQSQPLPSTETANLVYLSSQQALADAAEFILWLKQQYNAVDSPVITFGCSYPGNLAAWFRLKYPHITLASVASSAPVLATLDFFQYLDVVEQSLNYFTGIQCEENIQTATQTIQKMLQSASGQSQLQKLFNTCTVPRVQEDISTFMSNLMGNWMGTVQYNDEGGNPVDITYLCNILNSGSSKNDPVVAYANISNMFLKAEGQSCMDISYKTQVAMLSNTTPAAEDNMRPWVYQTCTEFGYFQTTDSDAQPFGNLVPLSYSIELCEDAFGISNFTPDING…
V039	Thymus-specific serine protease	serine carboxypeptidase	Acanthamoeba castellanii str. Neff	0.91	0	0.629	MKAVLLAAVALWVVVQLCGATFFRTDLQLQKQFLQNKPTHAAKELWYTQKLDHFNKQDRRTWQQRYFVNESFWNADLPGPIFLQIGGEAPISGADASLLQMANYGRRHGALLVALEHRFYGQSQPLPSTETANLVYLSSQQALADAAEFILWLKQQYNAVDSPVITFGCSYPGNLAAWFRLKYPHITLASVASSAPVLATLDFFQYLDVVEQSLNYFTGIQCEENIQKATQTIQKMLQSASGQSQLQKLFNTCTVPRVQEDISTFMSNLMGNWMGTVQYNDEGGNPVDITYLCNILNSGSSKNDPVVAYANISNMFLKAEGQSCMDISYKTQVAMLSNTTPAAEDNMRPWVYQTCTEFGYFQTTDSDAQPFGNLVPLSYSIELCEDAFGISNFTPDING…
2046	Metacaspase-1	metacaspase	Acanthamoeba castellanii	0.84	3e-111	0.5172	MSGGGYGAPPPQQQQQQGGGWGAPPPPMSGGGGLGLPPGYPPPSFDGQQQQGMGMGMGGGGFPPPMPMSGGGGLGLPPGYPPPSSGGGGGLGLPSGYPPPSSSTAGGGWGAPPPMPSGGGGGYGGGGGYGGGASYPPPPMQGGGMAYGAPPPAYGGGGAAAGPSSAYGYGGSPYAGYGMCQLSPCTGRKKALLIGISYRNTARPLPGCLNDVRNVKDFISKRFGFSTDPSSMVILTDDQTNSDLRPTKRNIIRCMQWLISGASAGDSLFLHFSGHGGQVKDKDGDEDDGYDETILPEDYASAGQIVDDDMHDLLVKPLPPGVRLTVIFDSCHSGTALDLPFVYNERGQIEGPNMPGGGKKAKKMKKAKKDKKGKKGKGGYGGMTGGGYGAPAYGMNNAA…
ITSON01	Metacaspase-1	metacaspase	Acanthamoeba castellanii	0.96	5e-108	0.5127	MEPWGQQQQGGGGWGAPPPPLMSGGGYGAPPPQQQQQQGGGWGAPPPPMSGGGGLGLPPGYPPPSFDGQQQQGMGMGMGMGGGGFPPPMPMSGGGGLGLPPGYPPPSSGGGGGLGLPSGYPPPSSSTGGGGWGAPPPMPSGGGGGYGGGASYPPPPMQGGMAYGAPPPAYGGGGAAAGPSSAYGYGGSPYAGYGMCQLSPCTGRKKALLIGISYRNTARPLPGCLNDVRNVKDFISKRFGFSTDPSSMVILTDDQTNSDLRPTKRNIIRCMQWLISGASAGDSLFLHFSGHGGQVKDKDGDEDDGYDETILPEDYASAGQIVDDDMHDLLVKPLPPGVRLTVIFDSCHSGTALDLPFVYNERGQIEGPNMPGGGKKAKKMKKAKKDKKGKKGKGGYGGM…
V039	Metacaspase-1	metacaspase	Acanthamoeba castellanii	0.96	9e-108	0.5019	MEPWGQQQQQQGGGGWGAPPPLMSGGGYGAPPPQQQGGGWGAPPPPMSGGGGLGLPPGYPPPSFDGQQQQGMGMGMGMGGGGFPPPMPMSGGGGLGLPPGYPPPSSGGGGGLGLPSGYPPPSSSTGGGGWGAPPPMPSGGGGGFGGGGGYGGGASYPPPPMQGGGLAYGAPPPAYGGGGAAAGPSSAYGYGGSPYAGYGMCQLSPCTGRKKALLIGISYRNTARPLPGCLNDVRNVKDFISKRFGFSTDPSSMVILTDDQTNSDLRPTKRNIIRCMQWLISGASAGDSLFLHFSGHGGQVKDKDGDEDDGYDETILPEDYASAGQIVDDDMHDLLVKPLPPGVRLTVIFDSCHSGTALDLPFVYNERGQIEGPNMPGGGKKAKKMKKAKKDKKGKKGKG…
2046	Ras-related protein Rab7	Rab7/RabGfamily small GTPase	Acanthamoeba castellanii str. Neff	0.99	7e-65	0.5122	MSKRKLLLKIVVLGDSGVGKTSLLIRYVENKFTVNTKSTIGANFLSKDVEVGEQIATCQIWDTAGQERFQGLGTAFYRGSDGVIFVFDVTNRKSFEELNQWREAFLIQVGQEGNTEFPMLILANKVDMEEKRVVSRKELEKWCQQEGGGLSWMETSAKDGKNVEAAFEKVASLVVARMEPVDNLLDTVDLSQNPSGQKKQGDCGC
ITSON01	Ras-related protein Rab7	Rab7/RabGfamily small GTPase	Acanthamoeba castellanii str. Neff	0.99	2e-65	0.5171	MSKRKLLLKIVVLGDSGVGKTSLLIRYVENKFTVNTKSTIGANFLSKDVEVGEQIATCQIWDTAGQERFQGLGTAFYRGSDGVIFVFDVTNRKSFEELNQWREAFLIQVGQEGNTEFPMLILANKVDMEEKRVVSRKELEKWCQQEGGGLSWMETSAKDGKNVEAAFEKVASLVVARMEPVDNLLDTVDLSQSPSGQKKQGDCGC
V039	Ras-related protein Rab7	Rab7/RabGfamily small GTPase	Acanthamoeba castellanii str. Neff	0.99	2e-65	0.5171	MSKRKLLLKIVVLGDSGVGKTSLLIRYVENKFTVNTKSTIGANFLSKDVEVGEQIATCQIWDTAGQERFQGLGTAFYRGSDGVIFVFDVTNRKSFEELNQWREAFLIQVGQEGNTEFPMLILANKVDMEEKRVVSRKELEKWCQQEGGGLSWMETSAKDGKNVEAAFEKVASLVVARMEPVDNLLDTVDLSQSPSGQKKQGDCGC
2046	Cruzipain	Cruzipain	Trypanosoma cruzi	0.97	3e-69	0.4059	MQKIVLVCLLVAVAGTAVFGQLLHDNNKQEQTDALTMTLFKNFMAEYQKEYPTEEERLYRLSVFKSNLELAKEQARLNPAASFGVTKFSDLTIQEFEQFYLMPNLAAIPREEVLLEEELEDVAALPTSFDWKDKGAITAVKNQGQCGSCWAFSATEEIESMWFLAGNPLPLLSEQQIVDCDPTSYGCSGGWPYSAYEYVIQAGGIEGEQDYPYTAQDGQCSFQKSKVISKLVKWYSSTNNRNETQMQVVLQQKGPLSVCVAASTWATYRSGVLTSCDNGINHCVQATGFQNMVGNDGNTYPVWNIRNSWGTGWGMDGYIYLERNKDMCALADESTYPQVA
ITSON01	Cysteine proteinase (Cruzipain -blast)	Cruzipain	Trypanosoma cruzi	0.97	1e-67	0.4053	MMQKSVLVCLLVAVAATAVFGQLLHDNNKQEQTDALTMTLFKNFMAEYQKEYPTEEERLYRLSVFKSNLEVAKEQARLNPAASFGVTKFSDLTIQEFEQFYLMPNLAAIPREEVLLEEEELEDVAALPTSFDWKDKGAVTAVKNQGQCGSCWAFSATEEIESMWFLAGNPLPLLSEQQVVDCDPTSYGCSGGWPYSAYEYVIQAGGIEGESDYPYTAQDGQCSFQKSKVISKLVKWYSSTNNRNETQMQVVLQQKGPLSVCVAASTWATYRSGVLTSCDNGINHCVQATGFQNMVGNDGNTYPVWNIRNSWGTGWGMDGYIYLERNKDMCALADESTYPQVA
V039	Cysteine proteinase (Cruzipain -blast)	Cruzipain	Trypanosoma cruzi	0.97	2e-68	0.4041	MMQKIVLVCLLVAVAATAVFGQLLHDNNKQEQTDALTMTLFKNFMAEYQKEYPTEEERLYRLSVFKSNLEVAKEQARLNPAASFGVTKFSDLTIQEFEQFYLMPNLAAIPREEVLLEEEELEDVAALPTSFDWKDKGAVTAVKNQGQCGSCWAFSATEEIESMWFLAGNPLPLLSEQQIVDCDPTSYGCSGGWPYSAYEYVIQAGGIEGESDYPYTAQDGQCSFQKSKVISKLVKWYSSTNNRNETQMQVVLQQKGPLSVCVAASTWATYRSGVLTSCDNGINHCVQATGFQNMVGNDGNTYPVWNIRNSWGTGWGMDGYIYLERNKDMCALADESTYPQVA
2046	Nitroreductase	Nitroreductase	Streptosporangiales bacterium	0.98	1e-62	0.5253	MEKKEKDLLALIAERHSKRNYFADKEVPAKLIQDVLLAARNAPSSRNGQPWKVEVVTGASREALSAKLCEDFDKGVPEGLEYKNRPDEPDQDTAARMFDYGKEFYAMYNIERTDEAGRLRQRRLNLQFFGAPVELIFHLPANAVAGSFLEIGCFLQNVLLGFHSFGLGACPQVSVASRPKVVKEHCGLGEDRLIVCGMAVGW
ITSON01	Nitroreductase	Nitroreductase	Streptosporangiales bacterium	0.97	5e-70	0.5204	MEKKEKDLLTLIAERHSKRNYFADKEVPAKLIQDVLLAARNAPSSRNGQPWKVEVVTGASREALSAKLCEDFDNGIPECLEYKNRPDEPDQDTAARMFEYGKEFYAMYNIERTDEAGRLRQRRLNLQFFGAPVELIFHLPANAVAGSFLEIGCFLQNVLGFHSLGLGACPQVSVASRPKVVKEHCGLGEDRLIVCGMAVGWPDMSDPINTFAPRRCELEEFATFHS
V039	Nitroreductase	Nitroreductase	Streptosporangiales bacterium	0.97	2e-72	0.5204	MEKKEKDLLTLIAERHSKRNYFADKEVPAKLIQDVLLAARNAPSSRNGQPWKVEVVTGASREALSAKLCEDFDSGVPEGLEYKNRPDEPDQDTAARMFEYGKEFYAMYNIERTDEAGRLRQRRLNLQFFGAPVELIFHLPANAVAGSFLEIGCFLQNVLLGFHSLGLGACPQVSVASRPKVVKEHCGLGEDRLIVCGMAVGWPDMSDPINTFAPRRCELEEFATFHS
Strain	Functional description in shell genome of Balamuthia mandrillaris	Description in blast	Homology with pathogenic microorganism	Query value	E-value	Indentity	Sequence
ITSON01	Leucyl aminopeptidase Metallo peptidase. MEROPS family M28E	peptidase, M20/M25/M40 superfamily protein	Acanthamoeba castellanii str. Neff	0.83	5e-105	0.4745	MKTFTLLFQLAAVLLLLLAPSFTSAHVPMAIAEDAELEEREEGLTWADVDIDIDETGIEDLHVIEFNTTSRKVLAKEEVEELIRQGVSFVDVTQHEDLRATAAPATPRIPSSPSRQSLVNSFLPQLSTRNIEATISRLSSYYTRYYTTSSGESAARYLYERFRAYARAHSEGRAEVELFRHSWRQPSVIARIRGSGSAANEVVIVGAHEDSVSSPRTSRAPGADDDASGIATILELFRILTSENYTPERTLEFHCYAAEEAGLRGSQAIAASYQSRRVVVAGMMQLDMTSYRRSGTTASIALVQDNVHSGLTNFVKQLVRSYARIPYTTTTCGYGCSDHASWTRAGYAAVFPFESSMSRLNPNIHSSRDTLARLDLDHGLEFARVAMGFLVELSFDN
V039	Leucyl aminopeptidase Metallo peptidase. MEROPS family M28E	peptidase, M20/M25/M40 superfamily protein	Acanthamoeba castellanii str. Neff	0.83	5e-105	0.4745	MKTFTLLFQLATVLLLLLAPSFTSAHVPMAIAEDAELEEREEGLTWADVDIDIDETGIEDLHVIEFNTTSRKVLAKEEVEELIRQGVSFVDVTQHEDLRATAAPATPRIPSSPSRQSLVNSFLPQLSTRNIEATISRLSSYYTRYYTTSSGESAARYLYERFRTYARAHSEGRAEVELFRHSWRQPSVIARIRGSGSAANEVVIVGAHEDSVSSPRTSRAPGADDDASGIATILELFRILTSENYTPERTLEFHCYAAEEAGLRGSQAIAASYQSRRVVVAGMMQLDMTSYRRSGTTASIALVQDNVHSGLTNFVKQLVRSYARIPYTTTTCGYGCSDHASWTRAGYAAVFPFESSMSRLNPNIHSSRDTLARLDLDHGLEFARVAMGFLVELSFDN
ITSON01	Nitroreductase family protein	nitroreductase family protein	Candidatus Heimdallarchaeota archaeon	0.66	3e-67	0.5614	MKLEVEWKVDQAALLVASLAVLIAVVFLVLPRVFWTSKTNHRLPVKHRNRKEAEEEEGQETEADQEEEEVLNHEKEHAPKTSSVRPFVKGEEEASHVPFVHERLSEQEAIQRSQQFYELMNKRRSVRMFSKESVPFEVIENAILTAGTAPSGAHKQPWTFVVVKDAMVKRQIREAAEREEKYNYEKRMSKTWLKDISHLGTNWKKPHLTDAPYVIVVFKQQWGALEDGSKDVHYYQEKSVGIAVGMLITALHNAGLVTL
V039	Nitroreductase family protein	nitroreductase family protein	Candidatus Heimdallarchaeota archaeon	0.66	3e-67	0.5614	MKLEVEWKVDQAALLVASLAVLIAVVFLVLPRVFWTSITNQRLPVKHRNRKEEEEEGQETEADQEEEEVLNHEKEHAPKTSSVRPFAKGEEEAAHVPFVHERLSEQEAIQRSQQFYELMNKRRSVRMFSKESVPFEVIDNAILTAGTAPSGAHKQPWTFVVVKDAMVKRQIREAAEREEKYNYEKRMSKTWLKDISHLGTNWKKPHLTDAPYVIVVFKQQWGALEDGSKDVHYYQEKSVGIAVGMLITALHNAGLVTL
